# Supplementary material for: Ascending Vaginal Infection Using Bioluminescent Bacteria Evokes Intrauterine Inflammation, Preterm Birth, and Neonatal Brain Injury in Pregnant Mice
Source: Am J Pathol. 2018 Oct;188(10):2164–76. doi: 10.1016/j.ajpath.2018.06.016 (PMC6168615; doi:10.1016/j.ajpath.2018.06.016)
Supplement: Data Profile [file mmc1.xml]

<?xml version="1.0" encoding="UTF-8" standalone="no"?><data:data><datasets><author>suzy.buckley@ucl.ac.uk</author><type>0</type><dataset><value>1</value><reason>Data will be made available on request</reason><comments/></dataset></datasets></data:data>
